# Supplementary material for: Contamination Status, Environmental Factor and Risk Assessment of Polychlorinated Biphenyls and Hexachlorobutadiene in Greenhouse and Open-Field Agricultural Soils across China
Source: Toxics. 2023 Nov 20;11(11):941. doi: 10.3390/toxics11110941 (PMC10675547; doi:10.3390/toxics11110941)
Supplement: Supplementary file 1 [file toxics-11-00941-s001.zip]

Archive with 1 entries (1 files):
- toxics-2686333-supplementary.pdf
